# Supplementary material for: Human Superantibodies to 3CLpro Inhibit Replication of SARS-CoV-2 across Variants
Source: Int J Mol Sci. 2022 Jun 13;23(12):6587. doi: 10.3390/ijms23126587 (PMC9223907; doi:10.3390/ijms23126587)
Supplement: Supplementary file 1 [file ijms-23-06587-s001.zip]

Archive with 1 entries (1 files):
- ijms-1754275-supplementary.pdf
